# Supplementary material for: SWGTS—a platform for stream-based host DNA depletion
Source: Bioinformatics. 2024 May 24;40(6):btae332. doi: 10.1093/bioinformatics/btae332 (PMC11167210; doi:10.1093/bioinformatics/btae332)
Supplement: btae332_Supplementary_Data [file btae332_supplementary_data.zip]

Archive with 9 entries (9 files):
- Supplementary Table 1. Benchmarks.xlsx
- Supplementary Note 1. Buffer Size Calibration.docx
- Supplementary Figure 2. Impact of Chunk and Buffer Size.png
- Supplementary Figure 3. Transmission Rates and Client Scaling.png
- Supplementary Figure 3. Transmission Rates and Client Scaling.eps
- Supplementary Note 2. Read Data Accessions.docx
- additional_supplementary_figures.zip
- Supplementary Table 2. Operation Modes.xlsx
- Supplementary Figure 1. Filter Quality.png
