# Supplementary material for: SWGTS—a platform for stream-based host DNA depletion
Source: Bioinformatics. 2024 May 24;40(6):btae332. doi: 10.1093/bioinformatics/btae332 (PMC11167210; doi:10.1093/bioinformatics/btae332)
Supplement: btae332_Supplementary_Data [file btae332_supplementary_data.zip › Supplementary Table 1. Benchmarks.xlsx]

## Sheet: Comparison of Filter Quality
	Dataset	Method	TN	FN	FP	TP	Fraction of Pathogen Kept	Fraction of Human Filtered
	ILLUMINA_MRSA	ReadItAndKeep 0.3.0	899900	0	90100	10000	0.90899	1
	ILLUMINA_COV	ReadItAndKeep 0.3.0	979518	0	10482	10000	0.989412	1
	ONT_MRSA	ReadItAndKeep 0.3.0	231951	0	15549	2500	0.937176	1
	ONT_COV	ReadItAndKeep 0.3.0	246902	0	598	2500	0.997584	1
	ILLUMINA_MRSA	Hostile 0.4.0	989989	369	11	9631	0.999989	0.9631
	ILLUMINA_COV	Hostile 0.4.0	989220	368	780	9632	0.999212	0.9632
	ONT_MRSA	Hostile 0.4.0	247453	18	47	2482	0.99981	0.9928
	ONT_COV	Hostile 0.4.0	247448	20	52	2480	0.99979	0.992
	ILLUMINA_MRSA	SWGTS Subtractive Removal Infinite Buffer	989983	1382	17	8618	0.999983	0.8618
	ILLUMINA_COV	SWGTS Subtractive Removal Infinite Buffer	989804	1373	196	8627	0.999802	0.8627
	ONT_MRSA	SWGTS Subtractive Removal Infinite Buffer	247499	154	1	2346	0.999996	0.9384
	ONT_COV	SWGTS Subtractive Removal Infinite Buffer	247469	156	31	2344	0.999875	0.9376
	ILLUMINA_MRSA	SWGTS Regular Retention Infinite Buffer	921894	0	68106	10000	0.931206	1
	ILLUMINA_COV	SWGTS Regular Retention Infinite Buffer	982295	0	7705	10000	0.992217	1
	ONT_MRSA	SWGTS Regular Retention Infinite Buffer	232268	0	15232	2500	0.938457	1
	ONT_COV	SWGTS Regular Retention Infinite Buffer	246932	0	568	2500	0.997705	1
	ILLUMINA_MRSA	SWGTS Competitive Retention Infinite Buffer	921869	0	68131	10000	0.931181	1
	ILLUMINA_COV	SWGTS Competitive Retention Infinite Buffer	982284	0	7716	10000	0.992206	1
	ONT_MRSA	SWGTS Competitive Retention Infinite Buffer	232294	0	15206	2500	0.938562	1
	ONT_COV	SWGTS Competitive Retention Infinite Buffer	246932	0	568	2500	0.997705	1
Buffer Size	Dataset	SWGTS Method	TN	FN	FP	TP	Fraction of Pathogen Kept	Fraction of Human Filtered
3000000	ONT_MRSA	Subtractive Removal	247499	154	1	2346	0.999996	0.9384
1000000	ONT_MRSA	Subtractive Removal	247499	154	1	2346	0.999996	0.9384
300000	ONT_MRSA	Subtractive Removal	247499	148	1	2352	0.999996	0.9408
100000	ONT_MRSA	Subtractive Removal	247499	134	1	2366	0.999996	0.9464
50000	ONT_MRSA	Subtractive Removal	247498	116	2	2384	0.999992	0.9536
25000	ONT_MRSA	Subtractive Removal	247337	104	163	2396	0.999341	0.9584
10000	ONT_MRSA	Subtractive Removal	241848	85	5652	2415	0.977164	0.966
5000	ONT_MRSA	Subtractive Removal	227542	64	19958	2436	0.919362	0.9744
2500	ONT_MRSA	Subtractive Removal	207751	56	39749	2444	0.839398	0.9776
1000	ONT_MRSA	Subtractive Removal	171687	40	75813	2460	0.693685	0.984
3000000	ONT_COV	Subtractive Removal	247469	156	31	2344	0.999875	0.9376
1000000	ONT_COV	Subtractive Removal	247469	156	31	2344	0.999875	0.9376
300000	ONT_COV	Subtractive Removal	247469	151	31	2349	0.999875	0.9396
100000	ONT_COV	Subtractive Removal	247469	133	31	2367	0.999875	0.9468
50000	ONT_COV	Subtractive Removal	247469	116	31	2384	0.999875	0.9536
25000	ONT_COV	Subtractive Removal	247469	104	31	2396	0.999875	0.9584
10000	ONT_COV	Subtractive Removal	247469	86	31	2414	0.999875	0.9656
5000	ONT_COV	Subtractive Removal	247469	73	31	2427	0.999875	0.9708
2500	ONT_COV	Subtractive Removal	247462	62	38	2438	0.999846	0.9752
1000	ONT_COV	Subtractive Removal	241070	50	6430	2450	0.97402	0.98
3000000	ONT_MRSA	Regular Retention	232268	0	15232	2500	0.938457	1
1000000	ONT_MRSA	Regular Retention	232268	0	15232	2500	0.938457	1
300000	ONT_MRSA	Regular Retention	232268	0	15232	2500	0.938457	1
100000	ONT_MRSA	Regular Retention	232268	0	15232	2500	0.938457	1
50000	ONT_MRSA	Regular Retention	232267	0	15233	2500	0.938453	1
25000	ONT_MRSA	Regular Retention	232107	0	15393	2500	0.937806	1
10000	ONT_MRSA	Regular Retention	226645	0	20855	2500	0.915737	1
5000	ONT_MRSA	Regular Retention	212525	0	34975	2500	0.858687	1
2500	ONT_MRSA	Regular Retention	193276	0	54224	2500	0.780913	1
1000	ONT_MRSA	Regular Retention	158759	0	88741	2500	0.641451	1
3000000	ONT_COV	Regular Retention	246932	0	568	2500	0.997705	1
1000000	ONT_COV	Regular Retention	246932	0	568	2500	0.997705	1
300000	ONT_COV	Regular Retention	246932	0	568	2500	0.997705	1
100000	ONT_COV	Regular Retention	246932	0	568	2500	0.997705	1
50000	ONT_COV	Regular Retention	246932	0	568	2500	0.997705	1
25000	ONT_COV	Regular Retention	246932	0	568	2500	0.997705	1
10000	ONT_COV	Regular Retention	246932	0	568	2500	0.997705	1
5000	ONT_COV	Regular Retention	246932	0	568	2500	0.997705	1
2500	ONT_COV	Regular Retention	246925	0	575	2500	0.997677	1
1000	ONT_COV	Regular Retention	240536	0	6964	2500	0.971863	1
3000000	ONT_MRSA	Competitive Retention	232294	0	15206	2500	0.938562	1
1000000	ONT_MRSA	Competitive Retention	232294	0	15206	2500	0.938562	1
300000	ONT_MRSA	Competitive Retention	232294	0	15206	2500	0.938562	1
100000	ONT_MRSA	Competitive Retention	232294	0	15206	2500	0.938562	1
50000	ONT_MRSA	Competitive Retention	232293	0	15207	2500	0.938558	1
25000	ONT_MRSA	Competitive Retention	232133	0	15367	2500	0.937911	1
10000	ONT_MRSA	Competitive Retention	226671	0	20829	2500	0.915842	1
5000	ONT_MRSA	Competitive Retention	212551	0	34949	2500	0.858792	1
2500	ONT_MRSA	Competitive Retention	193302	0	54198	2500	0.781018	1
1000	ONT_MRSA	Competitive Retention	158784	0	88716	2500	0.641552	1
3000000	ONT_COV	Competitive Retention	246932	0	568	2500	0.997705	1
1000000	ONT_COV	Competitive Retention	246932	0	568	2500	0.997705	1
300000	ONT_COV	Competitive Retention	246932	0	568	2500	0.997705	1
100000	ONT_COV	Competitive Retention	246932	0	568	2500	0.997705	1
50000	ONT_COV	Competitive Retention	246932	0	568	2500	0.997705	1
25000	ONT_COV	Competitive Retention	246932	0	568	2500	0.997705	1
10000	ONT_COV	Competitive Retention	246932	0	568	2500	0.997705	1
5000	ONT_COV	Competitive Retention	246932	0	568	2500	0.997705	1
2500	ONT_COV	Competitive Retention	246925	0	575	2500	0.997677	1
1000	ONT_COV	Competitive Retention	240536	0	6964	2500	0.971863	1

## Sheet: SNP Coverage
	Illumina Simulation		Nanopore Simulation		Binomial Distribution
Buffer Size	Mean SNPs	Std. Deviation	Mean SNPs	Std. Deviation	Mean SNPs	Std. Deviation
500	0.4	0.966092	0.3	0.483046	0.383706	0.619203
1000	0.6	0.843274	0.7	0.674949	0.767413	0.875685
2500	1.8	1.13529	2.3	2.62679	1.91853	1.38458
5000	4	1.82574	2.6	1.64655	3.83706	1.95809
10000	7.9	1.96921	5.3	4.3729	7.67413	2.76916
25000	18.4	4.19524	20.3	7.66014	19.1853	4.37842
50000	35.1	4.90918	35.7	13.8006	38.3706	6.19203
100000	70.6	8.32933	94.2	31.7343	76.7413	8.75685
300000	219.9	23.5299	243.7	63.5768	230.224	15.1673
1000000	740.9	42.2807	860.9	136.682	767.413	27.6916
3000000	2249.6	42.9811	2327.3	253.097	2302.24	47.9632

## Sheet: Impact of ChunkBuffer Sizes
Pathogen	Technology	Buffer Size	Chunk Size	Percentage Processed	Time (s) (Mean across 5 Trials)	Bases/s (Mean across 5 Trials)	KBases/s (Mean across 5 Trials)
cov	illumina	1000	1000	100	467.236	20987.4	21
cov	illumina	2500	1000	100	179.253	54699.3	54.6
cov	illumina	2500	2500	100	265.696	36902	37
cov	illumina	5000	1000	100	143.87	68186.9	68
cov	illumina	5000	2500	100	168.278	58266.5	58.4
cov	illumina	5000	5000	100	207.859	47169.8	47
cov	illumina	10000	1000	100	144.935	67700	67.6
cov	illumina	10000	2500	100	90.5	108410	108.4
cov	illumina	10000	5000	100	126.774	77344.9	77.4
cov	illumina	10000	10000	100	187.993	52157.1	52.2
cov	illumina	25000	1000	100	144.774	67761.9	67.6
cov	illumina	25000	2500	100	61.5958	159186	159
cov	illumina	25000	5000	100	67.4324	145410	145.4
cov	illumina	25000	10000	100	105.205	93198	93.4
cov	illumina	25000	25000	100	203.228	48253	48
cov	illumina	50000	1000	100	138.598	70743.1	70.8
cov	illumina	50000	2500	100	63.8157	153696	153.6
cov	illumina	50000	5000	100	49.8628	196654	196.6
cov	illumina	50000	10000	100	54.1298	181139	181.4
cov	illumina	50000	25000	100	92.4786	106026	106
cov	illumina	50000	50000	100	209.747	46786.3	46.8
cov	illumina	100000	1000	100	139.118	70484.7	70.6
cov	illumina	100000	2500	100	61.8211	158674	158.6
cov	illumina	100000	5000	100	51.1401	191750	191.8
cov	illumina	100000	10000	100	44.8209	218968	219
cov	illumina	100000	25000	100	54.7074	179230	179.4
cov	illumina	100000	50000	100	87.5483	112013	112
cov	illumina	100000	100000	100	205.366	47782.1	47.8
cov	illumina	300000	1000	100	135.818	72378.8	72.2
cov	illumina	300000	2500	100	62.2541	157579	157.4
cov	illumina	300000	5000	100	50.967	192818	192.8
cov	illumina	300000	10000	100	49.7	197325	197.4
cov	illumina	300000	25000	100	43.744	224162	224.2
cov	illumina	300000	50000	100	42.8184	229073	229.2
cov	illumina	300000	100000	100	53.9957	181900	182
cov	illumina	300000	300000	100	202.95	48336.7	48.4
cov	illumina	1000000	1000	100	132.555	73976.9	73.8
cov	illumina	1000000	2500	100	62.3658	158139	158.2
cov	illumina	1000000	5000	100	60.4001	162456	162.4
cov	illumina	1000000	10000	100	54.5417	179815	179.8
cov	illumina	1000000	25000	100	49.9366	196354	196.6
cov	illumina	1000000	50000	100	47.4558	206690	206.6
cov	illumina	1000000	100000	100	43.9923	223061	223
cov	illumina	1000000	300000	100	58.7383	167167	167.2
cov	illumina	1000000	1000000	100	213.294	46169	46.4
cov	illumina	3000000	1000	100	132.799	73879.1	73.6
cov	illumina	3000000	2500	100	70.96	138630	138.8
cov	illumina	3000000	5000	100	84.0001	116951	116.8
cov	illumina	3000000	10000	100	74.7065	131322	131.4
cov	illumina	3000000	25000	100	66.7812	146852	146.6
cov	illumina	3000000	50000	100	64.7015	151804	151.6
cov	illumina	3000000	100000	100	67.5075	145816	145.8
cov	illumina	3000000	300000	100	46.2677	212442	212.4
cov	illumina	3000000	1000000	100	55.333	177348	177.4
cov	illumina	3000000	3000000	100	172.72	58488.1	58.4
cov	ont	1000	1000	40.24	246.667	103901	103.8
cov	ont	2500	1000	42.75	213.617	120006	119.8
cov	ont	2500	2500	42.75	166.489	153972	154
cov	ont	5000	1000	43.02	212.662	120552	120.6
cov	ont	5000	2500	43.02	66.1282	387580	387.6
cov	ont	5000	5000	43.02	102.567	249894	250
cov	ont	10000	1000	43.62	217.198	118037	117.8
cov	ont	10000	2500	43.62	59.7876	429147	429.2
cov	ont	10000	5000	43.62	60.9989	420173	420.2
cov	ont	10000	10000	43.62	71.5449	358225	358.4
cov	ont	25000	1000	44.93	210.167	121955	122
cov	ont	25000	2500	44.93	59.0485	435457	435.4
cov	ont	25000	5000	44.93	33.3807	767789	767.8
cov	ont	25000	10000	44.93	35.8356	715195	715.2
cov	ont	25000	25000	44.93	53.7678	476685	476.8
cov	ont	50000	1000	48.76	209.315	122451	122.6
cov	ont	50000	2500	48.76	60.891	421306	421.4
cov	ont	50000	5000	48.76	33.3815	768027	768
cov	ont	50000	10000	48.76	24.4268	1.04946e+06	1049.4
cov	ont	50000	25000	48.76	37.9168	675947	675.8
cov	ont	50000	50000	48.76	52.4272	488874	488.8
cov	ont	100000	1000	56.2	207.643	123436	123.4
cov	ont	100000	2500	56.2	62.271	411989	412
cov	ont	100000	5000	56.2	33.9137	755852	755.6
cov	ont	100000	10000	56.2	24.5001	1.04633e+06	1046.2
cov	ont	100000	25000	56.2	28.1881	909260	909.2
cov	ont	100000	50000	56.2	36.5665	700942	701.2
cov	ont	100000	100000	56.2	56.8777	450594	450.8
cov	ont	300000	1000	83.89	227.392	112739	112.8
cov	ont	300000	2500	83.89	89.4251	286794	287
cov	ont	300000	5000	83.89	66.604	384860	385
cov	ont	300000	10000	83.89	62.5793	409595	409.8
cov	ont	300000	25000	83.89	62.5201	409974	410
cov	ont	300000	50000	83.89	66.0607	387975	387.8
cov	ont	300000	100000	83.89	76.1458	336582	336.6
cov	ont	300000	300000	83.89	120.495	212704	212.6
cov	ont	1000000	1000	100	205.291	124969	125
cov	ont	1000000	2500	100	68.1064	376432	376.4
cov	ont	1000000	5000	100	49.9026	513994	514.2
cov	ont	1000000	10000	100	46.9245	546317	546.4
cov	ont	1000000	25000	100	37.344	686549	686.4
cov	ont	1000000	50000	100	43.4775	589473	589.6
cov	ont	1000000	100000	100	45.8368	559484	559.4
cov	ont	1000000	300000	100	56.6832	452134	452.2
cov	ont	1000000	1000000	100	115.782	221392	221.6
cov	ont	3000000	1000	100	194.145	132047	132
cov	ont	3000000	2500	100	63.622	403617	403.8
cov	ont	3000000	5000	100	44.5996	574783	574.6
cov	ont	3000000	10000	100	40.489	633068	633
cov	ont	3000000	25000	100	39.5704	647696	647.8
cov	ont	3000000	50000	100	38.9826	657558	657.6
cov	ont	3000000	100000	100	39.5875	647555	647.8
cov	ont	3000000	300000	100	38.8367	660196	660.2
cov	ont	3000000	1000000	100	48.7828	525662	525.6
cov	ont	3000000	3000000	100	115.353	223693	223.8
mrsa	illumina	1000	1000	100	739.943	25506.8	25.4
mrsa	illumina	2500	1000	100	306.51	61595.7	61.6
mrsa	illumina	2500	2500	100	385.574	48951.8	48.8
mrsa	illumina	5000	1000	100	301.79	62565.4	62.4
mrsa	illumina	5000	2500	100	235.597	80120.6	80
mrsa	illumina	5000	5000	100	272.613	69233.1	69.4
mrsa	illumina	10000	1000	100	306.237	61651.8	61.6
mrsa	illumina	10000	2500	100	100.08	188684	188.8
mrsa	illumina	10000	5000	100	170.847	110471	110.6
mrsa	illumina	10000	10000	100	214.153	88130.3	88
mrsa	illumina	25000	1000	100	301.126	62684.6	62.8
mrsa	illumina	25000	2500	100	100.238	188712	188.6
mrsa	illumina	25000	5000	100	72.1651	261630	261.4
mrsa	illumina	25000	10000	100	125.534	150347	150.4
mrsa	illumina	25000	25000	100	199.641	94545.6	94.4
mrsa	illumina	50000	1000	100	294.515	64106.1	64.2
mrsa	illumina	50000	2500	100	100.665	187892	187.6
mrsa	illumina	50000	5000	100	62.0912	304025	303.8
mrsa	illumina	50000	10000	100	68.0511	277365	277.4
mrsa	illumina	50000	25000	100	102.425	184277	184.2
mrsa	illumina	50000	50000	100	210.489	89690	89.8
mrsa	illumina	100000	1000	100	301.94	62528.9	62.6
mrsa	illumina	100000	2500	100	102.546	184159	184
mrsa	illumina	100000	5000	100	62.4523	302289	302.4
mrsa	illumina	100000	10000	100	53.7159	351380	351.2
mrsa	illumina	100000	25000	100	63.4962	297270	297
mrsa	illumina	100000	50000	100	96.1348	196337	196.2
mrsa	illumina	100000	100000	100	206.835	91289.6	91.4
mrsa	illumina	300000	1000	100	297.401	63533.5	63.2
mrsa	illumina	300000	2500	100	100.56	187839	187.8
mrsa	illumina	300000	5000	100	59.865	315615	315.6
mrsa	illumina	300000	10000	100	57.4424	328573	328.6
mrsa	illumina	300000	25000	100	48.1274	392193	392.2
mrsa	illumina	300000	50000	100	46.9462	402084	402.2
mrsa	illumina	300000	100000	100	57.5974	327895	328
mrsa	illumina	300000	300000	100	194.721	97462.5	97.6
mrsa	illumina	1000000	1000	100	292.074	64652.3	64.6
mrsa	illumina	1000000	2500	100	100.538	187931	187.8
mrsa	illumina	1000000	5000	100	69.076	273329	273.4
mrsa	illumina	1000000	10000	100	58.77	321229	321.4
mrsa	illumina	1000000	25000	100	51.9693	363219	363.2
mrsa	illumina	1000000	50000	100	48.541	388910	389
mrsa	illumina	1000000	100000	100	44.1542	427529	427.4
mrsa	illumina	1000000	300000	100	58.7378	321423	321.2
mrsa	illumina	1000000	1000000	100	203.727	93139.7	93
mrsa	illumina	3000000	1000	100	256.919	73481.7	73.6
mrsa	illumina	3000000	2500	100	97.3666	194019	194.2
mrsa	illumina	3000000	5000	100	78.1322	241884	242
mrsa	illumina	3000000	10000	100	68.0893	277654	277.6
mrsa	illumina	3000000	25000	100	64.4846	292942	292.8
mrsa	illumina	3000000	50000	100	57.6888	327254	327.2
mrsa	illumina	3000000	100000	100	57.6302	328071	328.2
mrsa	illumina	3000000	300000	100	45.7468	412691	412.8
mrsa	illumina	3000000	1000000	100	52.3198	360763	360.8
mrsa	illumina	3000000	3000000	100	189.924	100911	101
mrsa	ont	1000	1000	17.69	214.891	195804	195.6
mrsa	ont	2500	1000	28.17	197.858	212661	212.6
mrsa	ont	2500	2500	28.17	159.97	263040	263
mrsa	ont	5000	1000	42.41	202.433	207844	207.6
mrsa	ont	5000	2500	42.41	127.974	328946	328.8
mrsa	ont	5000	5000	42.41	142.365	295548	295.6
mrsa	ont	10000	1000	61.68	203.209	207079	207.2
mrsa	ont	10000	2500	61.68	117.987	357366	357.6
mrsa	ont	10000	5000	61.68	109.628	383797	384
mrsa	ont	10000	10000	61.68	129.248	325528	325.6
mrsa	ont	25000	1000	75.93	194.178	216748	216.6
mrsa	ont	25000	2500	75.93	104.057	404844	404.8
mrsa	ont	25000	5000	75.93	73.2714	575182	575.2
mrsa	ont	25000	10000	75.93	67.4338	623923	623.8
mrsa	ont	25000	25000	75.93	96.3713	436579	436.4
mrsa	ont	50000	1000	78.91	192.422	218651	218.4
mrsa	ont	50000	2500	78.91	102.753	409896	409.8
mrsa	ont	50000	5000	78.91	71.1537	591605	591.6
mrsa	ont	50000	10000	78.91	44.8318	939023	939
mrsa	ont	50000	25000	78.91	58.6789	717017	717.2
mrsa	ont	50000	50000	78.91	81.8456	514058	514.2
mrsa	ont	100000	1000	83.4	187.034	224970	224.8
mrsa	ont	100000	2500	83.4	104.316	404296	404.2
mrsa	ont	100000	5000	83.4	69.0663	609743	609.6
mrsa	ont	100000	10000	83.4	43.0079	978539	978.8
mrsa	ont	100000	25000	83.4	35.2111	1.19492e+06	1195.2
mrsa	ont	100000	50000	83.4	50.8836	826838	826.8
mrsa	ont	100000	100000	83.4	77.0398	546122	546
mrsa	ont	300000	1000	95.76	203.358	206906	207
mrsa	ont	300000	2500	95.76	119.165	353246	353.2
mrsa	ont	300000	5000	95.76	89.0382	472646	472.6
mrsa	ont	300000	10000	95.76	65.8571	638878	639
mrsa	ont	300000	25000	95.76	52.964	794376	794.6
mrsa	ont	300000	50000	95.76	54.1023	777673	777.6
mrsa	ont	300000	100000	95.76	69.2795	607382	607.2
mrsa	ont	300000	300000	95.76	125.255	335919	336
mrsa	ont	1000000	1000	100	186.236	226079	226
mrsa	ont	1000000	2500	100	108.773	386872	386.8
mrsa	ont	1000000	5000	100	81.007	519707	519.8
mrsa	ont	1000000	10000	100	61.8673	680049	680.2
mrsa	ont	1000000	25000	100	33.9172	1.24068e+06	1240.8
mrsa	ont	1000000	50000	100	50.3211	836093	836
mrsa	ont	1000000	100000	100	52.1725	806617	806.8
mrsa	ont	1000000	300000	100	63.1192	666778	666.8
mrsa	ont	1000000	1000000	100	153.88	273420	273.4
mrsa	ont	3000000	1000	100	180.974	232513	232.4
mrsa	ont	3000000	2500	100	105.604	398580	398.4
mrsa	ont	3000000	5000	100	75.3834	558240	558.2
mrsa	ont	3000000	10000	100	57.2026	735978	736
mrsa	ont	3000000	25000	100	47.9756	889238	889.4
mrsa	ont	3000000	50000	100	47.3563	895391	895.4
mrsa	ont	3000000	100000	100	50.6624	839094	839.2
mrsa	ont	3000000	300000	100	47.0756	894191	894.2
mrsa	ont	3000000	1000000	100	61.6583	682490	682.4
mrsa	ont	3000000	3000000	100	147.345	285621	285.6

## Sheet: ThroughputClient Scaling
					iperf3 sender	iperf3 receiver
					900 Mbits/sec	898 Mbits/sec
Clients	Scenario Description	Client Reads/s Rate (Mean)	Client Reads/s Rate (Std. Dev.)	Server CPU Usage User (Mean)	Server CPU Usage User (Std. Dev.)	Server CPU Usage Kernel (Mean)	Server CPU Usage Kernel (Std. Dev.)	Server CPU Usage Idle (Mean)	Server CPU Usage Idle (Std. Dev.)	Server CPU Usage Wait I/O (Mean)	Server CPU Usage wait I/O (Std. Dev.)	Server Bandwith Usage MByte/s (Mean)	Server Bandwith Usage MByte/s (Std. Dev.)	Throughput MBases/s	MBases/s processed per Client
1	2.500 Chunk Size 10.000 Buffer Size MRSA Illumina 7 Threads	824.361	69.5491	13.4839	2.43458	8.6129	1.79025	77.5161	4.21878	0	0	1.59444	0.103828	0.108692	0.108692
2	2.500 Chunk Size 10.000 Buffer Size MRSA Illumina 7 Threads	682.658	42.9695	21.5806	4.14864	12.7419	2.67567	65.3226	6.79367	0	0	2.85143	0.130321	0.181647	0.0908237
3	2.500 Chunk Size 10.000 Buffer Size MRSA Illumina 7 Threads	700.804	64.7469	29.3871	5.57458	16.871	3.54457	53.3871	9.0364	0	0	5.37625	1.47803	0.278973	0.0929909
4	2.500 Chunk Size 10.000 Buffer Size MRSA Illumina 7 Threads	656.971	49.3733	35	6.84859	19.8065	4.2	44.7419	11.1412	0	0	6.082	1.97393	0.35325	0.0883124
5	2.500 Chunk Size 10.000 Buffer Size MRSA Illumina 7 Threads	555.405	44.912	36.6452	7.15518	20.1935	4.29117	42.6774	11.4762	0	0	6.43	1.87448	0.372977	0.0745954
6	2.500 Chunk Size 10.000 Buffer Size MRSA Illumina 7 Threads	471.642	37.796	37.0968	7.23947	20.8387	4.42206	41.5161	11.6726	0	0	7.89333	1.56225	0.379708	0.0632846
7	2.500 Chunk Size 10.000 Buffer Size MRSA Illumina 7 Threads	410.421	32.777	37.3226	7.5022	20.6774	4.62383	41.6774	11.9499	0	0	8.40333	1.7916	0.378403	0.0540575
8	2.500 Chunk Size 10.000 Buffer Size MRSA Illumina 7 Threads	355.847	31.6837	37.129	7.78643	20.129	4.67486	42.2258	12.3803	0	0	6.74	2.35587	0.379807	0.0474759
9	2.500 Chunk Size 10.000 Buffer Size MRSA Illumina 7 Threads	331.449	27.3213	37.8387	7.93562	21.3871	4.89685	40.1613	12.7762	0	0	8.63	1.61938	0.392729	0.0436366
10	2.500 Chunk Size 10.000 Buffer Size MRSA Illumina 7 Threads	299.623	27.0768	38.0323	7.92499	21	4.826	40.4194	12.6536	0	0	8.21444	1.73258	0.395222	0.0395222
11	2.500 Chunk Size 10.000 Buffer Size MRSA Illumina 7 Threads	256.673	28.182	36.9032	6.92054	20.3226	4.23798	42.1613	11.0602	0	0	7.46778	2.66015	0.371287	0.0337534
12	2.500 Chunk Size 10.000 Buffer Size MRSA Illumina 7 Threads	235.658	24.9246	36.7097	7.5656	20.6129	4.72247	42.2258	12.1356	0	0	7.80667	1.48257	0.374691	0.0312243
13	2.500 Chunk Size 10.000 Buffer Size MRSA Illumina 7 Threads	222.002	23.5208	37.6774	7.67227	20.9677	4.53292	40.9355	12.1069	0	0	8.54111	1.71762	0.383518	0.0295014
14	2.500 Chunk Size 10.000 Buffer Size MRSA Illumina 7 Threads	206.18	22.1561	37.5484	7.72444	20.9032	4.73392	40.5484	12.4222	0.516129	2.02995	8.043	1.71023	0.3802	0.0271572
15	2.500 Chunk Size 10.000 Buffer Size MRSA Illumina 7 Threads	197.084	21.1778	37.7419	7.56464	21.4516	4.66862	40.4194	12.202	0	0	7.75667	1.52186	0.386177	0.0257451
16	2.500 Chunk Size 10.000 Buffer Size MRSA Illumina 7 Threads	189.998	21.797	38.9032	7.30159	21.6129	4.33052	38.8387	11.537	0	0	8.55556	1.72683	0.398205	0.0248878
17	2.500 Chunk Size 10.000 Buffer Size MRSA Illumina 7 Threads	172.659	21.5651	37.9355	6.90925	21.5806	4.3757	39.9355	11.2678	0	0	9.68125	3.03452	0.389399	0.0229058
18	2.500 Chunk Size 10.000 Buffer Size MRSA Illumina 7 Threads	159.507	22.7718	37.9032	7.1498	20.7742	4.24043	40.871	11.2873	0	0	8.67556	2.23884	0.378994	0.0210552
19	2.500 Chunk Size 10.000 Buffer Size MRSA Illumina 7 Threads	158.094	21.7658	38.4194	7.20114	21.7097	4.33436	39.3871	11.5889	0	0	8.693	2.25382	0.391255	0.0205924
20	2.500 Chunk Size 10.000 Buffer Size MRSA Illumina 7 Threads	141.425	31.2286	38.2903	7.0124	21.5806	4.4124	39.6129	11.4178	0	0	8.99444	4.26855	0.371056	0.0185528
21	2.500 Chunk Size 10.000 Buffer Size MRSA Illumina 7 Threads	138.726	25.3225	38.3548	7.3333	21.7097	4.48074	39.3226	11.627	0	0	9.18667	2.57773	0.384198	0.0182951
22	2.500 Chunk Size 10.000 Buffer Size MRSA Illumina 7 Threads	132.398	28.7901	37.2258	6.86604	21.129	4.39752	41.1935	11.1077	0	0	7.97	1.67766	0.368027	0.0167285
23	2.500 Chunk Size 10.000 Buffer Size MRSA Illumina 7 Threads	137.286	29.0949	37.4194	6.73831	21.129	4.21014	40.7419	10.7432	0	0	8.894	2.89327	0.375832	0.0163405
24	2.500 Chunk Size 10.000 Buffer Size MRSA Illumina 7 Threads	140.214	19.4981	37.2258	6.8378	21.2581	4.34754	40.9677	11.0818	0	0	8.011	2.26422	0.380468	0.0158528
25	2.500 Chunk Size 10.000 Buffer Size MRSA Illumina 7 Threads	136.397	22.026	37.1935	6.96729	21.0645	4.41358	41.1613	11.2109	0	0	9.18444	2.4819	0.374436	0.0149774
26	2.500 Chunk Size 10.000 Buffer Size MRSA Illumina 7 Threads	136.982	23.6588	37.3871	6.67532	21	4.36999	41.0323	11.0175	0	0	8.49111	3.02638	0.378999	0.0145769
27	2.500 Chunk Size 10.000 Buffer Size MRSA Illumina 7 Threads	122.017	30.4684	36.6452	6.75158	20.4516	3.89241	42.2581	10.7432	0	0	6.92667	0.963005	0.334454	0.0123872
28	2.500 Chunk Size 10.000 Buffer Size MRSA Illumina 7 Threads	123.799	22.7318	37.871	7.05162	21.4194	4.33124	40.2581	11.2335	0	0	7.933	2.19278	0.355732	0.0127047
29	2.500 Chunk Size 10.000 Buffer Size MRSA Illumina 7 Threads	125.933	26.4655	38.0323	6.79413	21.3548	4.12348	40.3226	10.8906	0	0	7.35889	2.06119	0.350166	0.0120747
30	2.500 Chunk Size 10.000 Buffer Size MRSA Illumina 7 Threads	127.708	26.8485	37.9355	6.84358	21.1613	4.09639	40.5161	10.9187	0	0	8.583	2.60233	0.357814	0.0119271
1	2.500 Chunk Size 10.000 Buffer Size MRSA Illumina 3 Threads	774.568	96.6406	12.9677	2.34842	8.06452	1.74014	78.0645	3.66268	0.483871	2.65027	1.58	0.0841767	0.100145	0.100145
2	2.500 Chunk Size 10.000 Buffer Size MRSA Illumina 3 Threads	624.157	57.3216	19	2.78243	12.0968	2.26267	68.5484	4.96984	0	0	2.55375	0.216503	0.163347	0.0816736
3	2.500 Chunk Size 10.000 Buffer Size MRSA Illumina 3 Threads	420.66	32.2533	20.0323	2.74137	12.5484	2.04527	66.8065	4.7683	0	0	2.64429	0.0905313	0.170159	0.0567196
4	2.500 Chunk Size 10.000 Buffer Size MRSA Illumina 3 Threads	330.723	31.5839	20.4516	2.62542	12.7097	2.30278	66.2581	4.8191	0	0	2.82	0.13104	0.175292	0.043823
5	2.500 Chunk Size 10.000 Buffer Size MRSA Illumina 3 Threads	264.358	24.9147	20.4516	2.5883	12.5161	1.98171	66.5484	4.51405	0	0	2.9475	0.158883	0.174545	0.034909
6	2.500 Chunk Size 10.000 Buffer Size MRSA Illumina 3 Threads	219.416	22.6235	20.4194	2.68537	12.6774	2.0539	66.3871	4.63978	0	0	2.84125	0.184759	0.173709	0.0289515
7	2.500 Chunk Size 10.000 Buffer Size MRSA Illumina 3 Threads	185.198	18.1482	20.8387	2.66515	12.5161	2.07708	66.129	4.64718	0	0	2.4025	0.917997	0.172055	0.0245793
8	2.500 Chunk Size 10.000 Buffer Size MRSA Illumina 3 Threads	165.981	18.814	20.8065	2.62026	12.7097	2.01916	66.0323	4.4972	0	0	2.895	0.139732	0.176688	0.022086
9	2.500 Chunk Size 10.000 Buffer Size MRSA Illumina 3 Threads	156.103	18.5884	20.4516	2.5758	12.9032	2.02173	66.1613	4.48004	0	0	3.095	0.163844	0.183681	0.0204091
10	2.500 Chunk Size 10.000 Buffer Size MRSA Illumina 3 Threads	140.256	15.9922	20.6129	2.77869	12.871	2.07507	66	4.75191	0	0	3.081	0.190339	0.183954	0.0183954
11	2.500 Chunk Size 10.000 Buffer Size MRSA Illumina 3 Threads	128.049	18.8728	20.7742	2.81367	13.0968	2.26267	65.5484	4.99573	0.16129	0.627168	3.36556	1.0742	0.187401	0.0170364
12	2.500 Chunk Size 10.000 Buffer Size MRSA Illumina 3 Threads	118.251	24.3013	20.6774	2.63215	13.3871	2.22417	65.4839	4.68953	0	0	3.812	1.2115	0.190088	0.0158407
13	2.500 Chunk Size 10.000 Buffer Size MRSA Illumina 3 Threads	104.427	28.4141	20.5806	2.79139	13.3226	2.34709	65.6129	5.0843	0	0	3.434	0.899847	0.186747	0.0143652
14	2.500 Chunk Size 10.000 Buffer Size MRSA Illumina 3 Threads	96.146	28.3694	21.0323	2.7648	13.129	2.32437	65.3871	4.99469	0	0	3.506	1.0013	0.188037	0.0134312
15	2.500 Chunk Size 10.000 Buffer Size MRSA Illumina 3 Threads	85.1561	31.3884	21.0645	3.26205	13.2903	2.42558	65.1935	5.46791	0	0	4.04	1.517	0.185289	0.0123526
16	2.500 Chunk Size 10.000 Buffer Size MRSA Illumina 3 Threads	82.9048	29.8748	21.3548	3.01125	13.4516	2.39406	64.7097	5.41916	0	0	4.123	1.56379	0.188936	0.0118085
17	2.500 Chunk Size 10.000 Buffer Size MRSA Illumina 3 Threads	77.6788	33.8429	21.2258	3.38602	13.5484	2.67411	64.9355	5.95107	0	0	4.363	2.33526	0.18578	0.0109282
18	2.500 Chunk Size 10.000 Buffer Size MRSA Illumina 3 Threads	70.0917	32.6607	21.5484	3.72298	13.5806	2.89353	64.4194	6.57843	0	0	5.35778	2.34264	0.188763	0.0104869
19	2.500 Chunk Size 10.000 Buffer Size MRSA Illumina 3 Threads	63.7475	34.6162	21.7419	4.49349	13.3548	3.0538	64.4194	7.34748	0	0	5.60889	4.14826	0.188962	0.00994538
20	2.500 Chunk Size 10.000 Buffer Size MRSA Illumina 3 Threads	61.945	35.5472	21.3548	3.96394	13.5806	3.34832	64.4839	7.13407	0	0	5.29889	6.58079	0.185753	0.00928766
21	2.500 Chunk Size 10.000 Buffer Size MRSA Illumina 3 Threads	55.8961	35.6596	21.4194	4.3757	13.9032	3.55015	64.2258	7.75724	0	0	5.441	7.16001	0.186569	0.00888423
22	2.500 Chunk Size 10.000 Buffer Size MRSA Illumina 3 Threads	55.306	33.9053	21.7097	4.34922	13.5806	3.42452	64.2903	7.62929	0	0	5.126	4.35471	0.187207	0.00850939
23	2.500 Chunk Size 10.000 Buffer Size MRSA Illumina 3 Threads	59.1805	34.0677	21.7742	4.02179	13.5806	3.19045	64.3871	7.13771	0	0	4.727	3.34148	0.189582	0.00824269
24	2.500 Chunk Size 10.000 Buffer Size MRSA Illumina 3 Threads	57.9448	34.4847	21.4194	4.38306	13.8387	3.39921	64.1613	7.67945	0	0	3.975	3.05429	0.188187	0.00784111
25	2.500 Chunk Size 10.000 Buffer Size MRSA Illumina 3 Threads	55.2391	35.5627	21.6452	4.11565	13.7419	3.40747	64	7.479	0	0	6.136	5.16748	0.187383	0.00749533
26	2.500 Chunk Size 10.000 Buffer Size MRSA Illumina 3 Threads	55.8674	34.9369	21.871	4.17938	14	3.61002	63.7419	7.79151	0	0	5.71	5.14811	0.191831	0.00737812
27	2.500 Chunk Size 10.000 Buffer Size MRSA Illumina 3 Threads	56.7187	33.3551	21.7097	4.28947	13.6452	3.4412	64.0323	7.63897	0	0	4.099	3.01134	0.187616	0.00694873
28	2.500 Chunk Size 10.000 Buffer Size MRSA Illumina 3 Threads	60.0798	32.4318	21.5161	4.44225	13.8387	3.12221	64.0323	7.31981	0.16129	0.627168	4.931	5.13007	0.189917	0.00678276
29	2.500 Chunk Size 10.000 Buffer Size MRSA Illumina 3 Threads	59.3162	31.3802	21.5484	3.98253	13.4516	2.96037	64.3548	6.63592	0	0	4.828	3.28693	0.187313	0.00645907
30	2.500 Chunk Size 10.000 Buffer Size MRSA Illumina 3 Threads	56.3818	31.1203	21.8125	4.37634	13.9062	3.37601	63.75	7.55397	0	0	6.087	5.17853	0.191226	0.0063742
1	25.000 Chunk Size 100.000 Buffer Size COV ONT 3 Threads	974.134	38.9174	13.2903	1.98695	7.48387	1.43394	78.7419	3.26237	0	0	5.58375	0.345758	0.503472	0.503472
2	25.000 Chunk Size 100.000 Buffer Size COV ONT 3 Threads	757.458	50.0907	19.129	2.82548	10.5161	1.8469	69.871	4.52764	0	0	8.68143	0.600843	0.789263	0.394632
3	25.000 Chunk Size 100.000 Buffer Size COV ONT 3 Threads	517.282	46.3004	19.8387	2.64083	11.0968	1.69163	68.4516	4.2566	0	0	9.11286	0.699729	0.804763	0.268254
4	25.000 Chunk Size 100.000 Buffer Size COV ONT 3 Threads	399.623	36.082	20.2581	2.56487	11	1.54502	68.2903	3.89535	0	0	10.3525	3.4257	0.836907	0.209227
5	25.000 Chunk Size 100.000 Buffer Size COV ONT 3 Threads	309.178	36.1813	20.2581	2.65145	11.2258	1.73595	68.0323	4.05991	0.0645161	0.24567	9.03714	0.549278	0.817637	0.163527
6	25.000 Chunk Size 100.000 Buffer Size COV ONT 3 Threads	250.709	59.8965	20.2581	2.81663	11.0968	1.80241	68.129	4.34587	0	0	10.3978	2.87617	0.816834	0.136139
7	25.000 Chunk Size 100.000 Buffer Size COV ONT 3 Threads	200.924	49.0346	20.4516	2.78056	11.0968	1.67245	67.9355	4.28	0	0	8.08625	1.18372	0.787263	0.112466
8	25.000 Chunk Size 100.000 Buffer Size COV ONT 3 Threads	166.91	61.9254	20.2258	2.87042	11.2903	2.08208	67.9677	4.68686	0	0	9.20556	3.39312	0.772322	0.0965403
9	25.000 Chunk Size 100.000 Buffer Size COV ONT 3 Threads	135.556	60.282	20.4516	2.89425	11.3548	2.26543	67.7742	4.98197	0	0	10.1967	5.03831	0.737747	0.0819719
10	25.000 Chunk Size 100.000 Buffer Size COV ONT 3 Threads	107.611	65.7975	20.871	3.65215	11.2258	2.32392	67.5161	5.62753	0	0	14.2667	11.1928	0.755978	0.0755978
11	25.000 Chunk Size 100.000 Buffer Size COV ONT 3 Threads	89.1292	65.7625	20.9355	3.91799	11.5161	2.68654	67.1613	6.47126	0	0	16.038	17.9669	0.76181	0.0692554
12	25.000 Chunk Size 100.000 Buffer Size COV ONT 3 Threads	69.7016	62.0382	21.3548	4.44717	11.8065	3.04185	66.3871	7.2186	0	0	10.0644	4.32077	0.783972	0.065331
13	25.000 Chunk Size 100.000 Buffer Size COV ONT 3 Threads	68.3537	60.2553	21.0323	4.43217	11.8387	3.17345	66.4516	7.49984	0	0	20.3156	26.3034	0.811831	0.0624485
14	25.000 Chunk Size 100.000 Buffer Size COV ONT 3 Threads	64.7415	58.2685	21.0968	4.16092	11.8065	3.04185	66.5484	6.91347	0	0	21.966	24.2131	0.822363	0.0587402
15	25.000 Chunk Size 100.000 Buffer Size COV ONT 3 Threads	45.2142	56.3312	21.6774	5.09514	11.8387	3.78534	65.6452	8.45691	0.258065	1.41348	29.5767	38.3665	0.822143	0.0548096
16	25.000 Chunk Size 100.000 Buffer Size COV ONT 3 Threads	38.8999	51.0054	21.6774	4.85524	12.1613	3.3127	65.4194	8.03932	0	0	25.7556	29.7581	0.771734	0.0482334
17	25.000 Chunk Size 100.000 Buffer Size COV ONT 3 Threads	36.1153	49.6856	21.8065	4.94107	12.5806	3.92489	65.3226	8.75983	0	0	32.6311	47.1144	0.770828	0.0453428
18	25.000 Chunk Size 100.000 Buffer Size COV ONT 3 Threads	32.7987	56.4072	21.9032	5.36629	12.5161	4.05503	65.1935	9.34438	0	0	34.066	50.4957	0.793028	0.0440571
19	25.000 Chunk Size 100.000 Buffer Size COV ONT 3 Threads	28.125	59.8612	22.5484	5.52904	12.4194	4.07806	64.6129	9.48574	0	0	37.107	50.5914	0.87446	0.0460242
20	25.000 Chunk Size 100.000 Buffer Size COV ONT 3 Threads	29.0876	48.9477	22.9355	5.89114	12.4194	4.39042	64.129	10.2162	0	0	42.0333	64.1124	0.868687	0.0434343
21	25.000 Chunk Size 100.000 Buffer Size COV ONT 3 Threads	31.218	52.9418	22.8387	5.6688	12.7097	4.6085	63.9032	10.1134	0	0	31.0922	36.4728	0.863771	0.041132
22	25.000 Chunk Size 100.000 Buffer Size COV ONT 3 Threads	24.7521	45.9201	23.2812	6.88401	12.875	4.78768	63.4062	11.7017	0	0	42.463	50.2461	0.851406	0.0387003
23	25.000 Chunk Size 100.000 Buffer Size COV ONT 3 Threads	25.9415	64.5931	23.4375	7.18913	12.875	4.87179	63.0938	12.0633	0	0	41.509	45.4349	0.87442	0.0380183
24	25.000 Chunk Size 100.000 Buffer Size COV ONT 3 Threads	28.1026	49.4931	23.2258	5.94442	12.8065	4.4317	63.5484	10.3045	0	0	35.714	45.5265	0.872821	0.0363676
25	25.000 Chunk Size 100.000 Buffer Size COV ONT 3 Threads	29.2644	48.5448	22.9062	6.13066	12.625	4.46339	63.7188	10.3478	0.21875	1.21795	39.786	64.0529	0.899971	0.0359988
26	25.000 Chunk Size 100.000 Buffer Size COV ONT 3 Threads	25.1947	45.2826	23.1875	6.5021	12.9062	4.90127	63.4375	11.3988	0	0	38.0033	41.5129	0.895875	0.0344567
27	25.000 Chunk Size 100.000 Buffer Size COV ONT 3 Threads	23.8512	47.7245	23.3125	6.64002	12.9688	5.09586	63.0938	11.6414	0	0	41.1889	53.1696	0.879346	0.0325684
28	25.000 Chunk Size 100.000 Buffer Size COV ONT 3 Threads	25.1856	47.0135	23.4688	6.80985	12.9375	5.0925	62.875	11.7387	0	0	48.7811	79.8596	0.908259	0.0324378
29	25.000 Chunk Size 100.000 Buffer Size COV ONT 3 Threads	25.0055	44.15	23.5938	6.36327	13.0312	5.18703	62.75	11.5	0	0	45.1556	57.9513	0.91308	0.0314855
30	25.000 Chunk Size 100.000 Buffer Size COV ONT 3 Threads	28.2768	49.206	23.6562	6.41097	13.1875	5.25855	62.7188	11.7613	0	0	42.627	53.4145	0.918087	0.0306029
1	25.000 Chunk Size 100.000 Buffer Size COV ONT 7 Threads	1088.35	28.0169	14.6774	2.17593	7.41935	1.38597	77.4194	3.59905	0	0	6.07375	0.22237	0.566972	0.566972
2	25.000 Chunk Size 100.000 Buffer Size COV ONT 7 Threads	1068.13	38.5958	25.3226	4.42418	12.3871	2.47148	61.9032	6.72672	0	0	12.4333	3.50365	1.11664	0.558321
3	25.000 Chunk Size 100.000 Buffer Size COV ONT 7 Threads	1050.08	60.2566	34.7419	6.64281	16.5806	3.1292	48.0645	9.69182	0	0	22.64	6.94567	1.64489	0.548297
4	25.000 Chunk Size 100.000 Buffer Size COV ONT 7 Threads	840.692	61.2871	37.6129	7.15126	17.3548	3.45989	44.3548	10.548	0	0	21.43	5.96105	1.77967	0.444918
5	25.000 Chunk Size 100.000 Buffer Size COV ONT 7 Threads	700.027	56.587	38.5806	7.24134	17.5161	3.38756	43.6774	10.5475	0	0	26.5222	5.33912	1.83696	0.367392
6	25.000 Chunk Size 100.000 Buffer Size COV ONT 7 Threads	605.975	50.4225	39.2903	7.27432	18.1613	3.68166	42.0645	10.9425	0	0	27.2	7.92212	1.89317	0.315528
7	25.000 Chunk Size 100.000 Buffer Size COV ONT 7 Threads	501.853	48.4016	39.1935	7.02263	18.129	3.52632	42.1613	10.4422	0	0	23.3444	5.72346	1.83763	0.262519
8	25.000 Chunk Size 100.000 Buffer Size COV ONT 7 Threads	448.254	44.2422	39.0323	7.20879	17.9677	3.5148	42.5484	10.7308	0	0	25.7667	7.31634	1.85651	0.232064
9	25.000 Chunk Size 100.000 Buffer Size COV ONT 7 Threads	385.384	43.9138	39.0323	7.1774	17.9355	3.62728	42.4516	10.7429	0	0	25.9	5.03278	1.80875	0.200972
10	25.000 Chunk Size 100.000 Buffer Size COV ONT 7 Threads	346.035	46.7755	39.0645	7.36572	17.7419	3.59182	42.7097	10.8008	0	0	24.3722	7.08924	1.7977	0.17977
11	25.000 Chunk Size 100.000 Buffer Size COV ONT 7 Threads	312.115	60.5688	38.7742	7.36035	18.0323	3.49639	42.5806	10.8977	0	0	29.2333	5.00267	1.81978	0.165434
12	25.000 Chunk Size 100.000 Buffer Size COV ONT 7 Threads	278.693	55.4072	38.5161	8.01157	17.8387	4.0249	42.3226	11.4734	0.870968	4.77049	28.1	7.5292	1.79839	0.149866
13	25.000 Chunk Size 100.000 Buffer Size COV ONT 7 Threads	254.989	68.8105	39.0645	7.25541	18.1613	3.70785	42.1935	10.7626	0	0	29.84	10.6602	1.81478	0.139599
14	25.000 Chunk Size 100.000 Buffer Size COV ONT 7 Threads	256.741	67.1319	39.1613	7.76301	18.7742	4.05375	41.2903	11.7643	0	0	34.66	11.2267	1.93253	0.138038
15	25.000 Chunk Size 100.000 Buffer Size COV ONT 7 Threads	220.709	75.5146	38.9032	7.75161	18.2903	3.79468	42.4194	11.3671	0	0	32.11	10.3914	1.83964	0.122643
16	25.000 Chunk Size 100.000 Buffer Size COV ONT 7 Threads	226.175	65.4839	39.2581	7.39646	18.3226	3.76218	41.7742	11.0737	0	0	31.8889	16.5225	1.97549	0.123468
17	25.000 Chunk Size 100.000 Buffer Size COV ONT 7 Threads	194.789	76.5718	39.6452	7.73992	18.4194	3.90016	41.3548	11.3807	0	0	34.5333	13.0704	1.9262	0.113306
18	25.000 Chunk Size 100.000 Buffer Size COV ONT 7 Threads	163.605	85.2503	39.9355	7.81205	18.9355	4.15766	40.4516	11.7524	0	0	41.35	27.6781	1.8246	0.101367
19	25.000 Chunk Size 100.000 Buffer Size COV ONT 7 Threads	153.764	79.7974	40	8.04423	18.8387	4.18212	40.6452	11.9503	0	0	40.09	32.3737	1.81299	0.0954208
20	25.000 Chunk Size 100.000 Buffer Size COV ONT 7 Threads	150.128	82.9368	39.2903	7.85018	18.5161	4.26441	41.7097	11.9574	0	0	38.8556	27.6911	1.83693	0.0918466
21	25.000 Chunk Size 100.000 Buffer Size COV ONT 7 Threads	134.221	89.0099	39.6452	8.0143	18.7742	4.44834	41.1613	12.2002	0	0	40.21	42.5327	1.82959	0.0871235
22	25.000 Chunk Size 100.000 Buffer Size COV ONT 7 Threads	126.334	85.9562	39.2903	7.96846	18.5484	4.48538	41.5484	12.0693	0	0	41.28	36.7454	1.80827	0.0821939
23	25.000 Chunk Size 100.000 Buffer Size COV ONT 7 Threads	126.745	80.87	39.0968	7.92853	18.7742	4.48445	41.4839	12.2839	0	0	43.4222	49.1364	1.80335	0.0784064
24	25.000 Chunk Size 100.000 Buffer Size COV ONT 7 Threads	114.582	82.7942	39.5161	7.98737	19	4.55079	40.9355	12.1918	0	0	48	49.2162	1.78357	0.0743153
25	25.000 Chunk Size 100.000 Buffer Size COV ONT 7 Threads	145.082	88.1922	39.6452	7.13261	18.9032	4.23773	41.0645	11.0627	0	0	39.85	33.0305	1.84854	0.0739415
26	25.000 Chunk Size 100.000 Buffer Size COV ONT 7 Threads	127.826	87.1374	39.375	7.11403	18.9375	3.976	41.1562	10.9433	0	0	44.42	44.8272	1.86337	0.0716681
27	25.000 Chunk Size 100.000 Buffer Size COV ONT 7 Threads	129.011	96.5116	39.5161	7.11142	18.8065	4.09893	41.2903	10.9432	0	0	44.9	49.5616	1.81898	0.0673696
28	25.000 Chunk Size 100.000 Buffer Size COV ONT 7 Threads	137.118	86.6221	39.6129	7.31625	18.8065	3.80508	40.9677	11.0029	0	0	33	18.8279	1.85593	0.0662831
29	25.000 Chunk Size 100.000 Buffer Size COV ONT 7 Threads	128.952	80.9336	39.7188	7.09416	18.6875	4.04226	41	11.1524	0	0	35.4889	19.7779	1.8354	0.0632896
30	25.000 Chunk Size 100.000 Buffer Size COV ONT 7 Threads	143.156	76.4926	39.871	7.11537	18.9032	4.05888	40.8065	11.1859	0	0	31.0444	29.4361	1.84693	0.0615643
