# Supplementary material for: SWGTS—a platform for stream-based host DNA depletion
Source: Bioinformatics. 2024 May 24;40(6):btae332. doi: 10.1093/bioinformatics/btae332 (PMC11167210; doi:10.1093/bioinformatics/btae332)
Supplement: btae332_Supplementary_Data [file btae332_supplementary_data.zip › Supplementary Table 2. Operation Modes.xlsx]

## Sheet: Operation Modes
Method	Database	Filter Criterion
Host Subtraction	Human	Read aligns with mapq > x to human reference*
Simple Pathogen Retention	Pathogen	Read aligns to pathogen reference*
Host-Competitive Pathogen Retention	Human + Pathogen	Read aligns to pathogen reference*
* Mappy is invoked with "best_n = 1" yielding only primary alignments. In case of supplementary alignments the first record is evaluated.
